# Supplementary material for: Prediction of Liver Triglyceride Content in Early Lactation Multiparous Holstein Cows Using Blood Metabolite, Mineral, and Protein Biomarker Concentrations
Source: Animals (Basel). 2022 Sep 24;12(19):2556. doi: 10.3390/ani12192556 (PMC9558982; doi:10.3390/ani12192556)
Supplement: Supplementary file 1 [file animals-12-02556-s001.zip]

Archive with 1 entries (1 files):
- animals-1871539-supplementary.xlsx
