# Supplementary material for: Prediction of Liver Triglyceride Content in Early Lactation Multiparous Holstein Cows Using Blood Metabolite, Mineral, and Protein Biomarker Concentrations
Source: Animals (Basel). 2022 Sep 24;12(19):2556. doi: 10.3390/ani12192556 (PMC9558982; doi:10.3390/ani12192556)
Supplement: Supplementary file 1 [file animals-12-02556-s001.zip › animals-1871539-supplementary.xlsx]

## Sheet: Table S1
Table S1. Descriptive statistics of cow production and biometric data by original experimental treatment and liver triglyceride category.1
	Variable			Overall						Experiment 1 - Control						Experiment 1 - FACW						Experiment 2 - Control						Experiment 2 - KIP						Low TG - No						Low TG - Yes						Median TG - No
	Metric2	Time3		Mean	SD	Q1	Median	Q3		Mean	SD	Q1	Median	Q3		Mean	SD	Q1	Median	Q3		Mean	SD	Q1	Median	Q3		Mean	SD	Q1	Median	Q3		Mean	SD	Q1	Median	Q3		Mean	SD	Q1	Median	Q3		Mean	SD	Q1	Median
	Body weight, kg
		28 DAP		772.3	79.5	727.1	768.2	839.6		779.5	82.9	733.5	780.7	845		763.1	56.3	728.2	767.3	798.2		793.8	95	746.2	831.7	851.8		751.7	89.9	670.9	737.7	816.4		787.7	75.7	735.8	790.9	853.4		761.6	81.1	710.1	760.7	826		777.8	72.3	735.2	771.8
		14 DIM		696.3	73.2	643.2	706.6	751.3		697.1	84.3	618.2	707.3	753		702.9	57.7	674.1	704.5	749.1		704.8	78	691.7	721.7	752.3		675.6	75.8	614.8	679.9	734.2		719.3	71.1	704.5	727.3	759.7		684.8	74.1	618.5	686.5	747.5		714.6	70.1	685.2	725
		Δ		-76	38.1	-96.4	-74.3	-53.2		-82.4	31.2	-100.6	-80	-59.8		-60.2	51.7	-83.6	-61.4	-30		-89	29.4	-110	-94	-58.6		-76.1	25.2	-83	-72	-63.9		-68.4	37.1	-89.7	-70.3	-57		-76.8	37.3	-95.5	-73.7	-52		-63.2	37.7	-85.5	-66
	Body condition, pts
		28 DAP		3.55	0.71	3.25	3.5	3.88		3.38	0.34	3.22	3.38	3.53		3.38	0.42	3.06	3.25	3.75		3.56	1.21	3.38	3.63	4.13		4.09	0.63	3.69	4.06	4.63		3.66	0.58	3.25	3.5	3.91		3.49	0.79	3.16	3.44	3.88		3.64	0.55	3.25	3.5
		14 DIM		3.2	0.39	2.94	3.25	3.44		3.1	0.44	2.75	3	3.38		3.2	0.26	3	3.25	3.38		3.17	0.31	3	3.06	3.41		3.4	0.51	3.09	3.25	3.53		3.28	0.32	3	3.38	3.5		3.18	0.42	2.88	3.13	3.38		3.27	0.34	3	3.25
		Δ		-0.35	0.64	-0.56	-0.38	0		-0.28	0.28	-0.5	-0.38	-0.09		-0.18	0.35	-0.44	0	0		-0.39	1.25	-0.97	-0.56	-0.38		-0.7	0.43	-0.91	-0.56	-0.47		-0.38	0.48	-0.53	-0.25	0		-0.31	0.71	-0.5	-0.38	0		-0.37	0.43	-0.56	-0.38
	Milk yield, kg/d
		wk 1		29.5	6.5	26.3	29.5	33.8		28.9	6.5	24.7	27.8	33.5		29.4	7.7	25.9	28.9	35		30.9	5.9	28.9	31	34.7		29	5.5	27.1	29.8	32.2		28.6	5.6	25.9	28	31.6		30.1	6.9	26.7	31.4	34		29.7	5.4	26.5	30.7
		wk 2		38.8	6.5	34.9	39.9	43.7		37.9	6.4	33.9	38.1	42.4		38.9	7.9	34.4	40.5	44.9		40.8	6.4	39	42.3	44.9		37.9	3.9	35.9	39.2	40.7		38.8	5.6	35.8	39.4	42.3		38.9	6.7	35.1	39.9	43.6		39.9	5.5	37	40.9
	Milk fat, %
		wk 1		5.8	1.2	5.1	5.8	6.8		6	1.2	5.2	6	6.9		5.8	1.2	5.1	5.5	6.5		5.6	1.5	4.4	5.8	7		5.7	1.2	4.9	5.6	6.2		5.5	1.1	5	5.5	6.3		5.9	1.3	5.1	5.8	6.9		5.6	1.4	4.7	5.6
		wk 2		5.31	0.94	4.76	5.14	5.79		5.34	0.98	4.91	5.4	5.68		5.24	1	4.71	4.99	5.53		5.3	1.04	4.76	5.23	5.88		5.35	0.77	4.91	5.38	5.86		5.35	1.35	4.49	4.97	5.87		5.3	0.72	4.86	5.34	5.76		5.27	1.23	4.45	4.99
	Milk protein, %
		wk 1		3.49	0.42	3.2	3.46	3.72		3.48	0.38	3.21	3.53	3.76		3.41	0.36	3.21	3.36	3.63		3.52	0.47	3.14	3.42	3.91		3.58	0.55	3.26	3.54	3.63		3.56	0.33	3.28	3.59	3.73		3.48	0.46	3.2	3.42	3.73		3.5	0.4	3.22	3.52
		wk 2		3.07	0.22	2.9	3.09	3.22		3.03	0.26	2.83	3.09	3.22		3	0.22	2.85	2.92	3.11		3.1	0.17	3.02	3.1	3.21		3.19	0.17	3.1	3.23	3.3		3.13	0.18	3.04	3.13	3.26		3.06	0.23	2.9	3.07	3.22		3.1	0.19	2.96	3.12
	Milk lactose, %
		wk 1		4.67	0.21	4.57	4.69	4.83		4.6	0.21	4.54	4.62	4.73		4.66	0.24	4.59	4.67	4.84		4.69	0.16	4.62	4.69	4.83		4.77	0.21	4.67	4.79	4.95		4.68	0.24	4.56	4.65	4.86		4.67	0.21	4.59	4.69	4.82		4.66	0.23	4.56	4.69
		wk 2		4.84	0.17	4.75	4.86	4.93		4.83	0.2	4.74	4.81	4.92		4.82	0.19	4.73	4.86	4.94		4.84	0.14	4.79	4.87	4.9		4.88	0.12	4.84	4.89	4.91		4.82	0.22	4.7	4.84	5.01		4.85	0.15	4.76	4.87	4.91		4.81	0.19	4.72	4.83
1Definitions for the header rows. Experiments 1 and 2 are described by Caputo Oliveira et al. (2019) and Pralle et al. (2021), respectively. FACW = fermented ammoniated condensed whey supplementation treatment; KIP = ketosis induction protocol treatment. Binary classifications of liver triglyceride (TG) are assessed based on the maximum observed liver TG at 1 or 14 days in milk (DIM), with "yes" …
2Methodology of data collection are reported in the cited manuscripts. Milk data are expressed as 7 d averages.
3Definitions: DAP = days antepartum, DIM = days in milk, Δ = relative change from 28 DAP to 14 DIM, wk = week postpartum
[truncated: 16 more columns]

## Sheet: Table S2
Table S2. Explanatory variable principal component (PC) loading values for sparse partial least squares (- discriminate analysis) models using longitudinal (LT) data to predict liver triglyceride (TG) accumulation.1
	Variable2		Low TG-LT	Median TG-LT	High TG-LT		High TG-LTno1DIM									High TG-LTlimit1				High TG-LTlimit2	Max TG-LT
	Biomarker	DIM	PC1	PC1	PC1	PC2	PC1	PC2	PC3	PC4	PC5	PC6	PC7	PC8	PC9	PC1	PC2	PC3	PC4	PC1	PC1
	Glucose, mg/dL	5										-0.778	-0.124	0.003
		7										-0.373	-0.108
		14				-0.481		-1										1
		tAUC3											-0.245	0.311
	FA, mEq/L	3	0.503									0.125	-0.168								1
		5					0.09						-0.296
		7	0.865	1	0.93		0.909						-0.125			-1				-1
		14									-1
	BHB, mmol/L	14								-0.875			0.098						1
	ALT, U/L	14										-0.313	0	-0.556
	AST:ALT	3											0.34
		14										0.172		0.01
	BUN, mg/dL	3											0.345	-0.13
		14							1
	Ca, mg/dL	3											-0.236	-0.47
		5											-0.284	-0.157
	Mg, mg/dL	1				0.877											-1
		3								0.484			0.242	-0.113
		14										-0.314	0.353	0.126	1
	Phos, mg/dL	3											0.009
	Cholesterol, mg/dL	3										0.029	-0.065	-0.019
		5											-0.106	-0.535
		7			-0.367		-0.402					0.113	-0.447
		14			-0.007		-0.068						-0.045	-0.13
1Loading values are for centered and scaled data. Liver TG (% liver tissue dry matter, % DM) was assessed at 1 and 14 days in milk (DIM) for every cow. The maximum liver TG observed across DIM was used to define response variables. Max TG is the natural log transformation of the Max liver TG % DM. Three binary classifications are assessed based on TG thresholds with events (or cases) defined as b…
2Abbreviations used in rows to describe variables: FA = fatty acid, BHB = β-hydroxybutyrate, ALT = alanine transanimase, AST = aspartate transanimase, BUN = blood urea nitrogen, Ca = calcium, Mg = magnesium, Phos = phosphorous.
3 tAUC = trapezoidal area under the curve from 3 to 7 DIM.

## Sheet: Table S3
Table S3. Explanatory variable principal component (PC) loading values for sparse partial least squares (- discriminate analysis) models using single timepoint (ST) data to predict liver triglyceride (TG) accumulation.1
	Variable2	Low TG			Median TG											High TG																										Max TG
		ST3	ST7	ST14	ST3				ST7	ST14						ST3	ST7	ST14					ST14noHp							ST14limit1						ST14limit2						ST3	ST7	ST14
		PC1	PC1	PC1	PC1	PC2	PC3	PC4	PC1	PC1	PC2	PC3	PC4	PC5	PC6	PC1	PC1	PC1	PC2	PC3	PC4	PC5	PC1	PC2	PC3	PC4	PC5	PC6	PC7	PC1	PC2	PC3	PC4	PC5	PC6	PC1	PC2	PC3	PC4	PC5	PC6	PC1	PC1	PC1
	Parity, #																													-0.225	-0.024	-0.454	-0.765	-0.016
	Glucose, mg/dL			0.33			-0.328	-0.257				-0.933			-0.146	-0.344		-0.534	-0.041	-0.569	-0.199	-0.424	-0.532	-0.045	-0.687	-0.419	-0.026			0.589	0.13	0.356	-0.295	-0.324		-0.529169	-0.00632999	-0.94434	-0.166014					-0.316
	FA, mEq/L	0.925	-1		0.778		-0.175	-0.437	-0.859	0.291	-0.79			0.002	0.003	0.507	-0.77	0.405	0.485	-0.136	0.385	-0.338	0.405	0.498	-0.016	-0.303	-0.339	-0.94		-0.448	-0.551	0.314	0.013	-0.258		0.654771	0.469416		-0.106671			0.6	1	0.49
	BHB, mmol/L				0.212		0.264	0.267			0.608	0.066		0.16	0.049	0.36		0.161	-0.458	-0.482	0.099	0.435	0.165	-0.472	-0.348	0.569	-0.471			-0.183	0.528	0.533	-0.073	0		0.226722	-0.65833	-0.328972	0.476557	0.225585		0.441		0.208
	Albumin, g/dL																																											0.411
	AST, U/L	0.312		0.477	0.46		-0.042	0.396		0.199		0.216		-0.987	0.004	0.259		0.292	-0.018	-0.372	0.116	-0.443	0.294	-0.018	-0.267	-0.317	-0.474			-0.326	-0.16	0.251	0.108	-0.124	-1	0.352338			0.0137303		-1	0.396		-0.187
	ALT, U/L	0.312		-0.081							-0.035	-0.106			0.975			-0.208	0.523	-0.4	-0.197	0.366	-0.211	0.537	-0.336	0.476	0.158		1	0.234	-0.469	0.38	-0.274	0.768		-0.14399	0.411549		0.856246					0.416
	AST:ALT			0.572	0.171		-0.373	0.568		0.382	0.019		1			0.32		0.335	-0.425	-0.243	0.049	-0.055	0.336	-0.436	-0.192	-0.242	0.526	-0.341		-0.372	0.271	0.269	-0.421	0.343		0.308182	-0.42052		-0.0246516	-0.974223		0.246
	BUN, mg/dL						-0.383	-0.14								0.386																										0.172
	Hp, mg/dL										-0.051	0.26			-0.161				-0.236	0.231	-0.519	-0.411
	Ca, mg/dL	0.216			0.047	0.49	0.07	0.269								-0.069																										0.445
	Mg, mg/dL				0.326	0.41	0.491	-0.027								0.164														-0.261	0.284	-0.072	0.242	0.325										0.21
	Phos, mg/dL					0.769	-0.307	-0.157
	Cholesterol, mg/dL			-0.575			-0.406	0.272	0.512	-0.854	-0.05					-0.381	0.64	-0.534	-0.21	0.12	0.692	-0.121	-0.532	-0.221	0.431	-0.153	-0.37																	-0.443
1Loading values are for centered and scaled data. Liver TG (% liver tissue dry matter, % DM) was assessed at 1 and 14 days in milk (DIM) for every cow. The maximum liver TG observed across DIM was used to define response variables. Max TG is the natural log transformation of the max liver TG % DM. Three binary classifications are assessed based on TG thresholds with events (or cases) defined as b…
2Abbreviations: FA = fatty acid, BHB = β-hydroxybutyrate, ALT = alanine transanimase, AST = aspartate transanimase, BUN = blood urea nitrogen, Ca = calcium, Mg = magnesium, Phos = phosphorous.
